# Supplementary material for: An Integrative Pancreatic Cancer Risk Prediction Model in the UK Biobank
Source: Biomedicines. 2023 Dec 1;11(12):3206. doi: 10.3390/biomedicines11123206 (PMC10740416; doi:10.3390/biomedicines11123206)
Supplement: Supplementary file 1 [file biomedicines-11-03206-s001.zip]

Archive with 1 entries (1 files):
- biomedicines-2733494-supplementary.pdf
